# Supplementary material for: Integrative Approach to Risk Factors in Simple Chronic Obstructive Airway Diseases of the Lung or Associated with Metabolic Syndrome—Analysis and Prediction
Source: Nutrients. 2024 Jun 13;16(12):1851. doi: 10.3390/nu16121851 (PMC11206714; doi:10.3390/nu16121851)
Supplement: Supplementary file 1 [file nutrients-16-01851-s001.zip]

Archive with 1 entries (1 files):
- nutrients-3055909-supplementary.pdf
